# Supplementary material for: Enantiodifferentiation of α-Arylacetic Acid and Thiohydantoin Derivatives by NMR Using Thiourea-Based Chiral Solvating Agents
Source: Molecules. 2026 Jul 20;31(14):2526. doi: 10.3390/molecules31142526 (PMC13416210; doi:10.3390/molecules31142526)
Supplement: Supplementary file 1 [file molecules-31-02526-s001.zip]

Archive with 1 entries (1 files):
- molecules-4391070-supplementary.pdf
